# Supplementary material for: Purification and pharmacokinetic study of gadoxetate isomers for enhanced rabbit liver MR imaging
Source: PLoS One. 2026 Mar 5;21(3):e0343927. doi: 10.1371/journal.pone.0343927 (PMC12962483; doi:10.1371/journal.pone.0343927)
Supplement: S3 File — (XLSX) [file pone.0343927.s003.xlsx]

## Sheet: Sheet1
MRI-ROI
Time（mins）		Group A ROI		Gourp B ROI
0		245		263
0.06		260		252
0.13		257		271
0.2		241		263
0.27		266		263
0.34		238		269
0.41		254		278
0.48		265		260
0.55		270		280
0.61		254		278
0.7		253		274
0.76		269		278
0.83		242		257
0.9		257		277
0.96		252		267
1.03		247		271
1.11		255		281
1.18		270		264
1.25		263		251
1.31		257		269
1.38		256		274
1.45		261		271
1.53		258		277
1.6		263		251
1.66		262		276
1.73		253		251
1.8		258		261
1.86		247		270
1.95		258		266
2.01		267		278
2.08		347		339
2.15		554		512
2.21		687		567
2.28		657		675
2.36		667		605
2.43		715		637
2.5		677		650
2.56		657		664
2.63		648		658
2.7		637		639
2.78		665		648
2.85		670		650
2.91		689		664
2.98		668		633
3.05		664		624
3.12		650		648
3.18		678		630
3.26		696		636
3.33		684		605
3.4		695		637
3.46		688		650
3.53		668		654
3.6		692		658
3.68		696		639
3.75		680		648
3.81		707		650
3.88		710		643
3.95		694		648
4.01		687		639
4.1		716		658
4.16		723		647
4.23		743		639
4.3		704		644
4.36		730		657
4.43		721		645
4.51		720		649
4.58		754		647
4.65		726		653
4.71		792		651
4.78		746		638
4.85		744		658
4.93		758		646
5		788		655
5.06		769		648
5.13		794		630
5.2		812		643
5.26		799		636
5.35		821		637
5.41		758		630
5.48		856		624
5.55		834		624
5.61		835		637
5.68		833		648
5.76		821		650
5.83		824		664
5.9		818		658
5.96		800		639
6.03		813		658
6.1		820		647
6.18		798		669
6.25		830		644
6.31		832		657
6.38		829		667
6.45		799		649
6.51		824		660
6.6		829		653
6.66		823		651
6.73		801		638
6.8		832		658
6.86		831		669
6.93		818		644
7.01		820		657
7.1		819		647
7.15		780		669
7.21		801		644
7.28		823		657
7.35		804		667
7.43		832		669
7.5		799		674
7.56		826		684
7.63		805		688
7.7		833		674
7.76		824		687
7.85		835		689
7.93		815		675
7.98		825		689
8.05		802		686
8.12		822		693
8.19		789		681
8.26		837		698
8.32		809		677
8.39		825		677
8.46		799		666
8.53		807		680
8.6		821		686
8.67		800		691
8.74		816		701
8.81		805		687
8.88		810		694
8.95		799		685
9.02		794		668
9.09		813		679
9.16		789		664
9.23		816		672
9.3		793		670
9.37		820		667
9.44		794		664
9.5		799		682
9.57		814		663
9.64		786		686
9.71		812		667
9.78		809		674
9.85		814		662
9.92		797		670
9.99		793		698
10.06		809		695
10.13		786		684
10.2		809		676
10.27		794		700
10.34		801		698
10.41		798		688
10.48		799		706
10.55		769		677
10.62		801		675
10.68		789		707
10.75		786		695
10.82		799		699
10.89		808		687
10.96		804		672
11.03		797		674
11.105		797		680
11.17		802		674
11.24		787		674
11.3		793		670
11.38		797		683
11.45		796		692
11.52		792		701
11.59		799		692
11.66		787		700
11.73		793		703
11.8		799		695
11.86		797		712
11.93		790		704
12		799		710
12.07		805		720
12.15		794		696
12.21		796		716
12.28		807		699
12.35		805		704
12.42		790		700
12.49		792		693
12.56		785		704
12.63		797		700
12.7		794		701
12.77		790		707
12.84		789		695
12.91		782		684
12.98		792		686
13.04		786		702
13.11		795		700
13.18		786		680
13.25		775		675
13.32		777		690
13.39		763		692
13.46		780		688
13.53		784		697
13.6		795		699
13.67		795		694
13.74		786		707
13.81		775		697
13.88		777		678
13.95		763		667
14.02		780		686
14.09		768		665
14.16		765		689
14.22		785		703
14.29		766		676
14.36		774		689
14.43		768		677
14.5		763		683
14.575		769		699
14.645		762		685
14.71		768		684
14.78		759		693
14.85		749		681
14.92		768		688
14.99		765		672
15.06		785		690
15.13		766		685
15.2		774		696
15.27		768		697
15.34		763		698
15.4		769		681
15.47		762		684
15.54		757		688
15.61		740		674
15.68		735		687
15.75		755		689
15.82		753		664
15.89		750		677
15.96		757		667
16.03		757		667
16.1		762		696
16.17		768		697
16.24		757		698
16.31		768		681
16.38		763		684
16.45		769		688
16.52		762		674
16.59		757		687
