# Supplementary material for: Purification and pharmacokinetic study of gadoxetate isomers for enhanced rabbit liver MR imaging
Source: PLoS One. 2026 Mar 5;21(3):e0343927. doi: 10.1371/journal.pone.0343927 (PMC12962483; doi:10.1371/journal.pone.0343927)
Supplement: S4 File — (XLSX) [file pone.0343927.s004.xlsx]

## Sheet: Sheet1
Average blood drug concentration-Time
Time(mins)	Group A blood drug concentration(μg/ml）	Group B blood drug concentration(μg/ml）
20	12.7738	22.1
35	8.524	16.16
50	5.677	11.78
70	3.316	7.727
Blood drug concentration-Time of the first rabbit in Group A			Blood drug concentration-Time of the first rabbit in Group B
Time(mins)	Group A blood drug concentration(μg/ml）		Time(mins)	Group A blood drug concentration(μg/ml）
20	11.8247		20	19.4728
35	8.524		35	14.6283
50	5.677		50	10.8247
70	3.316		70	7.1358
Blood drug concentration-Time of the second rabbit in Group A			Blood drug concentration-Time of the second rabbit in Group B
Time(mins)	Group A blood drug concentration(μg/ml）		Time(mins)	Group A blood drug concentration(μg/ml）
20	12.4683		20	21.6385
35	8.5129		35	15.3719
50	5.7924		50	11.5692
70	2.8974		70	6.8241
Blood drug concentration-Time of the third rabbit in Group A			Blood drug concentration-Time of the third rabbit in Group B
Time(mins)	Group A blood drug concentration(μg/ml）		Time(mins)	Group A blood drug concentration(μg/ml）
20	13.9174		20	23.1049
35	9.1386		35	17.8462
50	6.3582		50	12.3471
70	3.7519		70	8.4629
Blood drug concentration-Time of the fourth rabbit in Group A			Blood drug concentration-Time of the fourth rabbit in Group B
Time(mins)	Group A blood drug concentration(μg/ml）		Time(mins)	Group A blood drug concentration(μg/ml）
20	10.5821		20	20.7513
35	7.5694		35	16.2947
50	4.9127		50	10.9638
70	3.0284		70	8.5736
Blood drug concentration-Time of the fifth rabbit in Group A			Blood drug concentration-Time of the fifth rabbit in Group B
Time(mins)	Group A blood drug concentration(μg/ml）		Time(mins)	Group A blood drug concentration(μg/ml）
20	14.3716		20	24.2691
35	9.7821		35	18.1358
50	6.6419		50	13.2847
70	3.6847		70	8.5736
Blood drug concentration-Time of the sixth rabbit in Group A			Blood drug concentration-Time of the sixth rabbit in Group B
Time(mins)	Group A blood drug concentration(μg/ml）		Time(mins)	Group A blood drug concentration(μg/ml）
20	12.5892		20	21.4637
35	8.4573		35	15.7084
50	5.4738		50	11.6385
70	3.2196		70	7.9412
